# Supplementary material for: The Anti-Apoptotic Effect of C-Type Natriuretic Peptide and the Regulation of NPPC in Porcine Ovarian Granulosa Cells
Source: Int J Mol Sci. 2025 Oct 15;26(20):10046. doi: 10.3390/ijms262010046 (PMC12562459; doi:10.3390/ijms262010046)
Supplement: Supplementary file 1 [file ijms-26-10046-s001.zip]

Archive with 1 entries (1 files):
- ijms-3878511-supplementary.xlsx
