# Supplementary material for: The Anti-Apoptotic Effect of C-Type Natriuretic Peptide and the Regulation of NPPC in Porcine Ovarian Granulosa Cells
Source: Int J Mol Sci. 2025 Oct 15;26(20):10046. doi: 10.3390/ijms262010046 (PMC12562459; doi:10.3390/ijms262010046)
Supplement: Supplementary file 1 [file ijms-26-10046-s001.zip › ijms-3878511-supplementary.xlsx]

## Sheet: Sheet1
Table S1. The primers sequence used in this study
Primers	Sequences (5’→3’)
DKK3 (RT-qPCR)	Forward: CCGGGAAATTCACAAGATCACC
	Reverse: ACTCGTGGCTCCTTTTGCTT
GADD45A (RT-qPCR)	Forward: AGCTGCTTAACGTCGACCC
	Reverse: GCAAAACGCTTGGATCAGGG
HMOX1 (RT-qPCR)	Forward: TACCGCTCCCGAATGAACAC
	Reverse: TCACGGGAGTGGAGTCTTGC
CCDC80 (RT-qPCR)	Forward: TCAGTGGTCAGGCATGCAAT
	Reverse: CTCCACAACAGAGCTCCCATT
DAPK2 (RT-qPCR)	Forward: AAGCTCTCCTTCAGCATCGT
	Reverse: GTCACTCTCACAATTCCTCAGGT
NPPC (RT-qPCR)	Forward: CCGAAGGTCCCTCGAACTC
	Reverse: GGAGTCTTGTCGCCCTTCTT
NPR2 (RT-qPCR)	Forward: AATGGAGTCTAACGGTCAAG
	Reverse: GGAAGAAGTAGGGTTTATAGGA
ZFP36/TTP (RT-qPCR)	Forward: ACCGCCATCTACGAGAGCC
	Reverse: TGGAATCGGATGAGTTGAGGC
GDF9 (RT-qPCR)	Forward: AAATGTGAGTGCAGCCTGGT
	Reverse: ACCACTAGGGGCTGAAGGAT
BMP15 (RT-qPCR)	Forward: GCTTGGACGGAGATGGATGT
	Reverse: GAAGCGGAGTCGTAGAACCC
MOS (RT-qPCR)	Forward: TACAATCTCCGTCCGTCCCT
	Reverse: TTCAGCTTGTAGAGCGCGAA
CCNB1 (RT-qPCR)	Forward: AGCTAGTGGTGGCTTCAAGG
	Reverse: GCGCCATGACTTCCTCTGTA
RPS18 (RT-qPCR)	Forward: TGAAGAAGATTCGGGCCCAC
	Reverse: ATTAACAGGCAGCACCGACA
ZFP36/TTP ( Overexpression vectors construction)	Forward: CCGGAATTCGCCACCATGGATCTCACCGCCATC
	Reverse: ATTTGCGGCCGCCTCAGAAACAGAAATACGA
